# Supplementary material for: Implementation and User Satisfaction of a Comprehensive Telemedicine Approach for SARS-CoV-2 Self-Sampling: Monocentric, Prospective, Interventional, Open-Label, Controlled, Two-Arm Feasibility Study
Source: JMIR Form Res. 2024 Dec 11;8:e57608. doi: 10.2196/57608 (PMC11655044; doi:10.2196/57608)
Supplement: Multimedia Appendix 2 [file formative-v8-e57608-s002.txt]

Data preparation
Analysis of time variables

 App Group

 Clinic Group

 Comparison

Health Economic Modelling

 Define default input values

 Create Function

 Results


2MINF02 Health Economic Modelling
Data preparation
Load Packages
 library(tidyverse)
 library(readxl)
 library(Rmisc)


Load and rename datasets
 ### Load datasets and give them intuitive names

 # Dataset with cvd event data
 data_2MINF02 <- read_excel("2_MINF02_time_data.xlsx")

 ### Check out structure of the dataset
 str(data_2MINF02)


 ## tibble [100 x 10] (S3: tbl_df/tbl/data.frame)
 ## $ id             : chr [1:100] "1" "2" "3" "4" ...
 ## $ age              : chr [1:100] "29" "49" "29" "38" ...
 ## $ gender             : chr [1:100] "female" "male" "female" "female" ...
 ## $ group             : chr [1:100] "app" "app" "clinic" "app" ...
 ## $ t_app_patient_initial: chr [1:100] NA "10" NA "10" ...
 ## $ t_app_patient_future : chr [1:100] NA "15" NA "5" ...
 ## $ t_clinic_patient : chr [1:100] NA NA "10" NA ...
 ## $ t_nurse_first_contact: chr [1:100] NA NA "1" NA ...
 ## $ t_nurse_swab           : chr [1:100] NA NA "3" NA ...
 ## $ t_nurse_communication: chr [1:100] NA NA "1" NA ...


Adjust variable types
 ### Both groups
 # age
 data_2MINF02 <- mutate(data_2MINF02, age = as.numeric(age))

 # gender
 data_2MINF02 <- mutate(data_2MINF02, gender = as.factor(gender))

 # group
 data_2MINF02 <- mutate(data_2MINF02, group = as.factor(group))

 ### App Group
 # Time needed to do the test (initially)
 data_2MINF02 <- mutate(data_2MINF02, t_app_patient_initial = as.numeric(t_app_patient_initial))

 # Time needed to do the test (expected in the future)
 data_2MINF02 <- mutate(data_2MINF02, t_app_patient_future = as.numeric(t_app_patient_future))

 ### Clinic Group
 # Time the patient needed in the clinic to get tested
 data_2MINF02 <- mutate(data_2MINF02, t_clinic_patient = as.numeric(t_clinic_patient))

 # Time the study nurse needed for the first contact
 data_2MINF02 <- mutate(data_2MINF02, t_nurse_first_contact = as.numeric(t_nurse_first_contact))

 # Time the study nurse needed for the swab
 data_2MINF02 <- mutate(data_2MINF02, t_nurse_swab = as.numeric(t_nurse_swab))

 # Time the study nurse needed for the results communication
 data_2MINF02 <- mutate(data_2MINF02, t_nurse_communication = as.numeric(t_nurse_communication))

 str(data_2MINF02)


 ## tibble [100 x 10] (S3: tbl_df/tbl/data.frame)
 ## $ id             : chr [1:100] "1" "2" "3" "4" ...
 ## $ age              : num [1:100] 29 49 29 38 61 33 28 29 57 30 ...
 ## $ gender             : Factor w/ 2 levels "female","male": 1 2 1 1 1 1 1 1 2 1 ...
 ## $ group             : Factor w/ 2 levels "app","clinic": 1 1 2 1 1 1 1 1 2 1 ...
 ## $ t_app_patient_initial: num [1:100] NA 10 NA 10 NA 15 NA 20 NA 15 ...
 ## $ t_app_patient_future : num [1:100] NA 15 NA 5 NA 10 NA 10 NA 10 ...
 ## $ t_clinic_patient : num [1:100] NA NA 10 NA NA NA NA NA 15 NA ...
 ## $ t_nurse_first_contact: num [1:100] NA NA 1 NA NA NA NA NA 10 NA ...
 ## $ t_nurse_swab          : num [1:100] NA NA 3 NA NA NA NA NA 3 NA ...
 ## $ t_nurse_communication: num [1:100] NA NA 1 NA NA NA NA NA 1 NA ...


Build seperate datasets for the two groups
 ### App Group
 data_2MINF02_app <- data_2MINF02 %>%
             filter(group == "app") %>%
             select(age, gender, t_app_patient_initial, t_app_patient_future)

 ### Clinic Group
 data_2MINF02_clinic <- data_2MINF02 %>%
               filter(group == "clinic") %>%
               select(age, gender, t_clinic_patient, t_nurse_first_contact, t_nurse_swab, t_nurse_communication)


Create a variable that descibes the total time invested by a study nurse for one swab
 ### Create t_nurse_total variable
 data_2MINF02_clinic <- data_2MINF02_clinic %>%
               mutate(t_nurse_total = t_nurse_first_contact + t_nurse_swab + t_nurse_communication)


Analysis of time variables
App Group
Analyze NAs
 # Time needed to do the test (initially)
 sum(is.na(data_2MINF02_app$t_app_patient_initial))


 ## [1] 25


 # Time needed to do the test (expected in the future)
 sum(is.na(data_2MINF02_app$t_app_patient_future))


 ## [1] 25

Information is missing for about 50% of the observations.

Summary statistics
 # Summary statistics
 summary(data_2MINF02_app, na.rm = TRUE)


 ##      age        gender t_app_patient_initial t_app_patient_future
 ##   Min. :18.00 female:34 Min. : 5.00          Min. : 5.00
 ##   1st Qu.:29.00 male :15 1st Qu.:14.75         1st Qu.:10.00
 ##   Median :36.00         Median :22.50        Median :15.00
 ##   Mean :37.96           Mean :25.67         Mean :16.71
 ##   3rd Qu.:47.00         3rd Qu.:36.25       3rd Qu.:20.00
 ##   Max. :61.00          Max. :60.00        Max. :45.00
 ##                    NA's :25        NA's :25


Clinic Group
Analyze NAs
 # Time the patient needed in the clinic to get tested
 sum(is.na(data_2MINF02_clinic$t_clinic_patient))


 ## [1] 4


 # Time the study nurse needed for the first contact
 sum(is.na(data_2MINF02_clinic$t_nurse_first_contact))


 ## [1] 1


 # Time the study nurse needed for the swab
 sum(is.na(data_2MINF02_clinic$t_nurse_swab))


 ## [1] 1


 # Time the study nurse needed for the results communication
 sum(is.na(data_2MINF02_clinic$t_nurse_communication))


 ## [1] 1

Study nurse information is only missing for one observation. Patient information is missing for 4 observations.

Summary statistics
 # Summary statistics
 summary(data_2MINF02_clinic, na.rm = TRUE)
 ##       age       gender t_clinic_patient t_nurse_first_contact
 ##   Min. :21.00 female:35 Min. : 2.00 Min. : 1.00
 ##   1st Qu.:28.00 male :16 1st Qu.: 10.00 1st Qu.: 3.00
 ##   Median :32.00          Median : 20.00 Median : 4.50
 ##   Mean :36.18            Mean : 26.21 Mean : 5.62
 ##   3rd Qu.:43.00          3rd Qu.: 30.00 3rd Qu.: 5.00
 ##   Max. :66.00           Max. :120.00 Max. :60.00
 ##                    NA's :4      NA's :1
 ##    t_nurse_swab t_nurse_communication t_nurse_total
 ##   Min. : 1.00 Min. : 0.0        Min. : 4.00
 ##   1st Qu.: 3.00 1st Qu.: 1.0       1st Qu.: 8.00
 ##   Median : 3.00 Median : 1.0        Median :10.00
 ##   Mean : 3.82 Mean : 2.6           Mean :12.04
 ##   3rd Qu.: 5.00 3rd Qu.: 5.0       3rd Qu.:15.00
 ##   Max. :10.00 Max. :10.0           Max. :66.00
 ##   NA's :1      NA's :1         NA's :1


Comparison
Time that has to be invested by a patient to get tested:

 ### Clinic Approach
 # Mean
 mean(data_2MINF02_clinic$t_clinic_patient, na.rm = TRUE)


 ## [1] 26.21277


 # Median
 median(data_2MINF02_clinic$t_clinic_patient, na.rm = TRUE)


 ## [1] 20


 # Standard Deviation
 sd(data_2MINF02_clinic$t_clinic_patient, na.rm = TRUE)


 ## [1] 23.26495


 # 95% Confidence Interval
 CI(na.omit(data_2MINF02_clinic$t_clinic_patient), ci = 0.95)


 ## upper mean lower
 ## 33.04361 26.21277 19.38192


 ### App Approach
 # Mean
 mean(data_2MINF02_app$t_app_patient_future, na.rm = TRUE)


 ## [1] 16.70833


 # Median
 median(data_2MINF02_app$t_app_patient_future, na.rm = TRUE)


 ## [1] 15


 # Standard Deviation
 sd(data_2MINF02_app$t_app_patient_future, na.rm = TRUE)


 ## [1] 8.927141
 # 95% Confidence Interval
 CI(na.omit(data_2MINF02_app$t_app_patient_future), ci = 0.95)


 ## upper mean lower
 ## 20.47793 16.70833 12.93873


 ### Difference between app and clinic approach
 mean(data_2MINF02_app$t_app_patient_future, na.rm = TRUE) - mean(data_2MINF02_clinic$t_clinic_patient, na.rm = TRUE)


 ## [1] -9.504433

In case of the app approach, the patients assume that on average they will need about 16.7 minutes for the complete testing procedure. In
case of the clinic approach patients on average needed about 26.21 minutes for getting testing. This means that on average the app
approach requires about 9.5 minutes less of patient time. However, due to the small sample size, confidence intervals are huge and
overlap. Hence, based on the available data, we cannot claim that this difference is statistically significant.


Health Economic Modelling
We are interested in the cost differences between the app and clinic approach. We create a simple model that allows us to analyze these
differences for different kinds of scenarios and assumptions. We use information from the study data described above to define our input
parameters. Furthermore we base our assumptions on publicly available information and expert knowledge.


Define default input values
### Scope of the testing program
# Number of patients per year
n_patients_default <- 400

# Number of tests per year and patient
n_tests_per_patient_default <- 8

### Laboratory Costs
# PCR test (expert knowledge)
pcr_test_cost_default <- 55.97

# Blood test (expert knowledge)
blood_test_cost_default <- 29.37

### Staff costs
# Nurse time needed to do one swab in the clinic (Source: study data)
nurse_time_per_test_default <- 12.04

# Hourly wage of a nurse (Source: TVL E9 Stufe 2)
hourly_wage_nurse_default <- 18.91

### Facility costs
# Space per staff in m^2 (Source: Google Search)
space_per_staff_default <- 10

# Monthly commercial rent per m^2 in Munich (Source: Google Search)
commercial_rent_default <- 22.3

### Material Costs
# Hygiene costs in the clinic per test (expert knowledge)
hygiene_cost_clinic_default <- 1.5

# Testing material in the clinic (expert knowledge)
testing_material_cost_clinic_default <- 13

# Self-Sampling Kit (expert knowledge)
self_sampling_kit_cost_default <- 16

# Postal charges (expert knowledge)
postal_charges_self_sampling_kit_default <- 5.4

### Costs related to the App
# Costs for setting up the app and the It systems (expert knowledge)
app_setup_cost_default <- 149000

# Promotion costs for flyer and the video (expert knowledge)
app_promotion_cost_default <- 4200

# Yearly fee per patient using the app
app_fee_default <- 8

# Yearly costs for maintenance
app_maintenance_cost_default <- 7000


Create Function
### Create Function that enables an easy calculation of costs for the two testing approaches and their comparison

cost_function_long <- function(
                n_patients = n_patients_default,
                n_tests_per_patient = n_tests_per_patient_default,

                pcr_test_cost = pcr_test_cost_default,
                blood_test_cost = blood_test_cost_default,

                nurse_time_per_test = nurse_time_per_test_default,
                hourly_wage_nurse = hourly_wage_nurse_default,
                 space_per_staff = space_per_staff_default,
                 commercial_rent = commercial_rent_default,

                 hygiene_cost_clinic = hygiene_cost_clinic_default,
                 testing_material_cost_clinic = testing_material_cost_clinic_default,

                 self_sampling_kit_cost = self_sampling_kit_cost_default,
                 postal_charges_self_sampling_kit = postal_charges_self_sampling_kit_default,


                 app_setup_cost = app_setup_cost_default,
                 app_promotion_cost = app_promotion_cost_default,
                 app_fee = app_fee_default,
                 app_maintenance_cost = app_maintenance_cost_default){


### Costs and parameters that are relevant for both testing approaches
# Number of tests per year
  n_tests_total <- n_patients * n_tests_per_patient

# Laboratory costs
   laboratory_costs_total <- (pcr_test_cost + blood_test_cost) * n_tests_total

#################################
##### Costs Clinic Approach #####
#################################

# Staff costs
  nurse_time_total <- nurse_time_per_test * n_tests_total
  staff_costs_total <- (nurse_time_total / 60) * hourly_wage_nurse

# Number of nurses needed
  number_nurses_needed <- ((nurse_time_total / 60) / 8) / (253 - 30)

# Facility costs
  facility_costs_total <- number_nurses_needed * space_per_staff * commercial_rent * 12

# Material costs
  material_costs_clinic_total <- (hygiene_cost_clinic + testing_material_cost_clinic) * n_tests_total

# Total costs of the clinic approach
  total_costs_clinic <- laboratory_costs_total      +
                  staff_costs_total        +
                  facility_costs_total     +
                  material_costs_clinic_total

# Costs per test in case of the clinic approach
  costs_per_test_clinic <- total_costs_clinic / n_tests_total


##############################
##### Costs App Approach #####
##############################

# Material costs
  material_costs_app_total <- (self_sampling_kit_cost + postal_charges_self_sampling_kit) * n_tests_total

# App one time fix costs
  app_one_time_fixed_costs <- app_setup_cost + app_promotion_cost

# Yearly fixed costs
  app_yearly_fixed_costs <- app_maintenance_cost

# Variable app costs
  app_variable_costs <- app_fee * n_patients

### Total costs of the clinic approach
# With one time fixed costs
  total_costs_app_with_one_time_fixed_costs <- laboratory_costs_total       +
                                material_costs_app_total +
                              app_one_time_fixed_costs +                                                            app_yearly_fixed_cos
ts       +
                               app_variable_costs
# Without one time fixed costs
  total_costs_app_without_one_time_fixed_costs <- laboratory_costs_total      +
                                 material_costs_app_total +
                                 app_yearly_fixed_costs +
                                 app_variable_costs

# Costs per test in case of the app approach
  costs_per_test_app_with_one_time_fixed_costs <- total_costs_app_with_one_time_fixed_costs / n_tests_total

# Costs per test in case of the app approach
  costs_per_test_app_without_one_time_fixed_costs <- total_costs_app_without_one_time_fixed_costs / n_tests_total


#########################
##### Define Output #####
#########################

cost_result_vector <- data.frame("total_number_of_tests" = c(n_tests_total),
                     "laboratory_costs_total" = c(laboratory_costs_total),
                     "staff_costs_total" = c(staff_costs_total),
                     "facility_costs_total" = c(facility_costs_total),
                     "material_costs_clinic_total" = c(material_costs_clinic_total),
                     "total_costs_clinic" = c(total_costs_clinic),
                     "costs_per_test_clinic" = c(costs_per_test_clinic),
                     "material_costs_app_total" = c(material_costs_app_total),
                     "app_one_time_fixed_costs" = c(app_variable_costs),
                     "app_variable_costs" = c(app_variable_costs),
                     "app_yearly_fixed_costs" = c(app_variable_costs),
                     "total_costs_app_with_one_time_fixed_costs" = c(total_costs_app_with_one_time_fixed_costs),
                     "total_costs_app_without_one_time_fixed_costs" = c(total_costs_app_without_one_time_fixed_costs),
                     "costs_per_test_app_with_one_time_fixed_costs" = c(costs_per_test_app_with_one_time_fixed_costs),
                     "costs_per_test_app_without_one_time_fixed_costs" = c(costs_per_test_app_without_one_time_fixed_costs))

return(cost_result_vector)

     }

### Create an alternavitve function with a shorter and less complex output
cost_function_short <- function(
                n_patients = n_patients_default,
                n_tests_per_patient = n_tests_per_patient_default,

                pcr_test_cost = pcr_test_cost_default,
                blood_test_cost = blood_test_cost_default,

                nurse_time_per_test = nurse_time_per_test_default,
                hourly_wage_nurse = hourly_wage_nurse_default,

                space_per_staff = space_per_staff_default,
                commercial_rent = commercial_rent_default,

                hygiene_cost_clinic = hygiene_cost_clinic_default,
                testing_material_cost_clinic = testing_material_cost_clinic_default,

                self_sampling_kit_cost = self_sampling_kit_cost_default,
                postal_charges_self_sampling_kit = postal_charges_self_sampling_kit_default,


                app_setup_cost = app_setup_cost_default,
                app_promotion_cost = app_promotion_cost_default,
                app_fee = app_fee_default,
                app_maintenance_cost = app_maintenance_cost_default){


### Costs and parameters that are relevant for both testing approaches
# Number of tests per year
  n_tests_total <- n_patients * n_tests_per_patient
# Laboratory costs
   laboratory_costs_total <- (pcr_test_cost + blood_test_cost) * n_tests_total

#################################
##### Costs Clinic Approach #####
#################################

# Staff costs
  nurse_time_total <- nurse_time_per_test * n_tests_total
  staff_costs_total <- (nurse_time_total / 60) * hourly_wage_nurse

# Number of nurses needed
  number_nurses_needed <- ((nurse_time_total / 60) / 8) / (253 - 30)

# Facility costs
  facility_costs_total <- number_nurses_needed * space_per_staff * commercial_rent * 12

# Material costs
  material_costs_clinic_total <- (hygiene_cost_clinic + testing_material_cost_clinic) * n_tests_total

# Total costs of the clinic approach
  total_costs_clinic <- laboratory_costs_total      +
                  staff_costs_total        +
                  facility_costs_total     +
                  material_costs_clinic_total

# Costs per test in case of the clinic approach
  costs_per_test_clinic <- total_costs_clinic / n_tests_total


##############################
##### Costs App Approach #####
##############################

# Material costs
  material_costs_app_total <- (self_sampling_kit_cost + postal_charges_self_sampling_kit) * n_tests_total

# App one time fix costs
  app_one_time_fixed_costs <- app_setup_cost + app_promotion_cost

# Yearly fixed costs
  app_yearly_fixed_costs <- app_maintenance_cost

# Variable app costs
  app_variable_costs <- app_fee * n_patients

### Total costs of the clinic approach
# With one time fixed costs
  total_costs_app_with_one_time_fixed_costs <- laboratory_costs_total +
                                material_costs_app_total +
                                app_one_time_fixed_costs +                                                          app
_yearly_fixed_costs +
                                app_variable_costs
# Without one time fixed costs
  total_costs_app_without_one_time_fixed_costs <- laboratory_costs_total +
                                  material_costs_app_total +
                                  app_yearly_fixed_costs +
                                  app_variable_costs

# Costs per test in case of the app approach
  costs_per_test_app_with_one_time_fixed_costs <- total_costs_app_with_one_time_fixed_costs / n_tests_total

# Costs per test in case of the app approach
  costs_per_test_app_without_one_time_fixed_costs <- total_costs_app_without_one_time_fixed_costs / n_tests_total


#########################
##### Define Output #####
#########################
 cost_result_vector <- data.frame(
                      "costs_per_test_clinic" = c(costs_per_test_clinic),
                      "costs_per_test_app_with" = c(costs_per_test_app_with_one_time_fixed_costs),
                      "costs_per_test_app_without" = c(costs_per_test_app_without_one_time_fixed_costs),
                      "total_costs_clinic" = c(total_costs_clinic),
                      "total_costs_app_with" = c(total_costs_app_with_one_time_fixed_costs),
                      "total_costs_app_without" = c(total_costs_app_without_one_time_fixed_costs))

 return(cost_result_vector)

   }
 ### Check out the result for the default values
 cost_function_short()


 ## costs_per_test_clinic costs_per_test_app_with costs_per_test_app_without
 ## 1        103.9356             157.8025            109.9275
 ## total_costs_clinic total_costs_app_with total_costs_app_without
 ## 1      332593.9            504968             351768


Results
 # Assuming 400 Patients per year
 cost_function_short(n_patients = 400)


 ## costs_per_test_clinic costs_per_test_app_with costs_per_test_app_without
 ## 1        103.9356             157.8025            109.9275
 ## total_costs_clinic total_costs_app_with total_costs_app_without
 ## 1      332593.9            504968             351768


 # Assuming 2000 Patients per year
 cost_function_short(n_patients = 2000)


 ## costs_per_test_clinic costs_per_test_app_with costs_per_test_app_without
 ## 1        103.9356             117.7525            108.1775
 ## total_costs_clinic total_costs_app_with total_costs_app_without
 ## 1       1662970            1884040            1730840


 # Assuming 100000 Patients per year
 cost_function_short(n_patients = 100000)


 ## costs_per_test_clinic costs_per_test_app_with costs_per_test_app_without
 ## 1        103.9356             107.9403            107.7488
 ## total_costs_clinic total_costs_app_with total_costs_app_without
 ## 1      83148485            86352200           86199000

In the 400 patient as well as in the 2000 patient scenario, the clinic approach is less costly than the app approach (with and even without
taking the one time fixed costs into account).

When we consider a scenario with 100000 patients, we see that the two estimates for the app approach are almost identical. This is due to
the fact that the one time fixed costs are distributed among a large number of tests. This results also indicates that the variable costs per
test in case of the app approach are about 107.74 Euros and thus about three Euros higher than in the clinic approach. This means that
given our assumptions the app approach will always be more costly than the clinic approach. However, we have to keep in mind that this
result is based on many assumptions that are subject to uncertainty. Hence, this result should not be interpreted in a way that the clinic
approach is for sure less costly, but it can be interpreted in the way that it is very unlikely that the app approach has a significant cost
advantage over the clinic approach.
